# Supplementary material for: Mitochondrial Pseudogenes in the Nuclear Genomes of Drosophila
Source: PLoS One. 2012 Mar 7;7(3):e32593. doi: 10.1371/journal.pone.0032593 (PMC3296715; doi:10.1371/journal.pone.0032593)
Supplement: Table S1 — List of numts with the coordinates of their nuclear chromosomal locations and their mitochondrial genome origin. Numts that have been merged from multiple separate BLAST hits are represented by the details of individual hits. (XLS) [file pone.0032593.s001.xls]

## Sheet: annotations
Table S1: List of numts with the coordinates of their nuclear chromosomal locations and their mitochondrial genome origin. Numts that have been merged from multiple separate BLAST hits are represented by the details of individual hits.
species	annotation #	n_chromosome	n_start	n_stop	m_start	m_stop
simulans	1	3L	19518853	19519009	3400	3557
simulans	2	3R	824112	824338	1	227
simulans	3	chrU_M_4105	57	1166	2185	3294
simulans	4	chrU_M_5448	1	738	4559	5296
simulans	5	chrU_M_715	52	1325	7272	8539
sechellia	1	scaffold_1	4988601	4988742	1686	1828
sechellia	2	scaffold_11081	194	1290	1973	3077
sechellia	3	scaffold_11351	315	1255	10588	11530
sechellia	4	scaffold_12133	1	1193	5716	6908
sechellia	5	scaffold_12167	264	1101	2277	3119
sechellia	6	scaffold_1256	1	1123	785	1907
sechellia	6	scaffold_1256	2178	2795	1	618
sechellia	6	scaffold_1256	2803	5272	3655	6124
sechellia	7	scaffold_13356	1	1053	1431	2484
sechellia	8	scaffold_152	11782	11988	3342	3545
sechellia	9	scaffold_2152	1	63	2793	2855
sechellia	9	scaffold_2152	60	135	2696	2772
sechellia	9	scaffold_2152	2181	4689	188	2703
sechellia	10	scaffold_2304	1	1287	5336	6623
sechellia	10	scaffold_2304	2471	4610	1890	4028
sechellia	11	scaffold_3387	2	2624	6158	8781
sechellia	12	scaffold_4376	10	2276	500	2767
sechellia	13	scaffold_4590	396	2167	4222	5991
sechellia	13	scaffold_4590	2116	2223	5954	6060
sechellia	14	scaffold_5041	805	1966	1967	3119
sechellia	15	scaffold_6	909111	909338	1	227
sechellia	16	scaffold_6203	1	734	12346	13079
sechellia	16	scaffold_6203	841	1167	13186	13512
sechellia	16	scaffold_6203	1410	1890	13755	14235
sechellia	17	scaffold_6917	175	935	10578	11326
sechellia	18	scaffold_6992	228	423	14750	14950
sechellia	18	scaffold_6992	553	825	14355	14620
sechellia	19	scaffold_7030	6	1252	4878	6124
sechellia	20	scaffold_7779	25	805	10645	11426
sechellia	21	scaffold_7798	55	1659	3914	5512
sechellia	22	scaffold_7882	1	1650	5750	7399
sechellia	23	scaffold_866	1	4041	2084	6124
sechellia	24	scaffold_9057	511	1457	10588	11530
sechellia	25	scaffold_9590	69	277	5911	6124
melanogaster	1	2L	21794052	21794161	2546	2658
melanogaster	2	3L	23713964	23714174	3357	3570
melanogaster	3	3RHet	162219	162375	5032	5188
melanogaster	4	4	285899	286262	1269	1640
melanogaster	4	4	286009	286257	1266	1512
yakuba	1	2R	9018696	9018827	12445	12574
yakuba	2	v2_chr2L_random_010	67159	67300	14428	14566
yakuba	2	v2_chr2L_random_010	81702	81992	14083	14377
yakuba	3	v2_chrUh_007	147014	147318	3317	3627
yakuba	3	v2_chrUh_007	147377	147408	3176	3207
yakuba	3	v2_chrUh_007	147421	147638	2921	3135
yakuba	3	v2_chrUh_007	147721	147975	2142	2400
yakuba	4	v2_chrUn_027	440	765	15608	15932
yakuba	4	v2_chrUn_027	854	1233	1	380
yakuba	4	v2_chrUn_027	1243	5614	400	4766
yakuba	5	v2_chrUn_1390	8	193	13318	13502
yakuba	5	v2_chrUn_1390	436	1299	13745	14609
yakuba	5	v2_chrUn_1390	1396	1498	14706	14808
yakuba	6	v2_chrUn_3391	16043	16452	6489	6899
yakuba	6	v2_chrUn_3391	16478	17355	5547	6416
yakuba	7	v2_chrUn_3752	106	853	1	747
yakuba	7	v2_chrUn_3752	2165	2977	2636	3448
yakuba	8	v2_chrUn_6631	36308	36539	1260	1492
yakuba	9	v2_chrUn_6631	80121	80437	2043	2357
yakuba	9	v2_chrUn_6631	80526	80787	2878	3137
yakuba	9	v2_chrUn_6631	80847	81358	3320	3835
yakuba	9	v2_chrUn_6631	83249	83465	3999	4218
yakuba	9	v2_chrUn_6631	91608	91737	4608	4739
yakuba	9	v2_chrUn_6631	110872	111342	6496	6972
yakuba	9	v2_chrUn_6631	112770	113238	6496	6972
erecta	1	scaffold_1390	637	1832	13757	14952
erecta	1	scaffold_1390	2074	3349	12240	13515
erecta	1	scaffold_1390	3447	5845	9744	12142
erecta	1	scaffold_1390	5924	6253	9336	9665
erecta	1	scaffold_1390	6328	15585	1	9261
erecta	2	scaffold_2198	370	542	3379	3547
erecta	3	scaffold_2828	208	351	899	1042
erecta	4	scaffold_4512	676368	676564	12428	12626
erecta	5	scaffold_4687	4361	4504	899	1042
erecta	6	scaffold_4688	31532	31803	9868	10145
erecta	6	scaffold_4688	31921	32306	10272	10660
erecta	6	scaffold_4688	32328	33126	10940	11745
erecta	6	scaffold_4688	33033	33514	11672	12142
erecta	6	scaffold_4688	33556	33938	12381	12764
erecta	6	scaffold_4688	33999	34124	12816	12941
erecta	7	scaffold_4690	4995492	4995860	14102	14470
erecta	8	scaffold_4770	1115262	1115294	4830	4862
erecta	8	scaffold_4770	1115301	1115403	4881	4983
erecta	9	scaffold_4772	36184	36356	3379	3547
erecta	10	scaffold_4772	81369	81541	3379	3547
erecta	11	scaffold_4784	3898353	3898628	9857	10134
erecta	12	scaffold_4784	22408603	22408724	6881	7003
erecta	13	scaffold_4784	24702634	24703536	4335	5238
erecta	14	scaffold_4828	2160	2661	13825	14333
erecta	15	scaffold_4829	29457	29600	899	1042
erecta	16	scaffold_4845	1442679	1442851	3313	3480
erecta	17	scaffold_4845	3741297	3741447	11065	11213
erecta	18	scaffold_4929	12014219	12014380	8387	8548
erecta	19	scaffold_4929	21432580	21432662	13300	13382
erecta	20	scaffold_4929	25051800	25052108	5273	5590
erecta	20	scaffold_4929	25052114	25052833	8094	8820
erecta	20	scaffold_4929	25052440	25053005	8430	9005
erecta	20	scaffold_4929	25052617	25053259	8624	9261
erecta	20	scaffold_4929	25053449	25053550	9566	9664
erecta	20	scaffold_4929	25053630	25053832	9744	9954
erecta	20	scaffold_4929	25053741	25054016	9864	10145
erecta	20	scaffold_4929	25054134	25054519	10272	10660
erecta	20	scaffold_4929	25054541	25055339	10940	11745
erecta	20	scaffold_4929	25055246	25055414	11672	11836
ananassae	1	scaffold_12578	763	4615	1	3853
ananassae	1	scaffold_12578	5340	6893	3886	5440
ananassae	2	scaffold_12931	4009	4180	11179	11350
ananassae	3	scaffold_13006	98	523	11146	11579
ananassae	3	scaffold_13006	555	941	10673	11068
ananassae	3	scaffold_13006	1134	1306	10508	10680
ananassae	3	scaffold_13006	2101	2286	10025	10205
ananassae	4	scaffold_13049	21265	21383	4201	4317
ananassae	5	scaffold_13077	438098	438628	2136	2669
ananassae	6	scaffold_13161	49912	50039	10553	10680
ananassae	7	scaffold_13228	95886	96704	8176	8993
ananassae	8	scaffold_13230	1893378	1893596	2344	2568
ananassae	9	scaffold_13337	20388796	20388970	9076	9249
ananassae	10	scaffold_13339	1086656	1087034	14412	14790
ananassae	10	scaffold_13339	1089990	1090366	13985	14361
ananassae	11	scaffold_13339	2342039	2342263	2499	2719
ananassae	11	scaffold_13339	2342059	2342376	2391	2714
ananassae	12	scaffold_13339	3108780	3109205	13729	14152
ananassae	13	scaffold_13469	686595	687578	10186	11161
ananassae	14	scaffold_13499	765203	765564	12701	13052
ananassae	14	scaffold_13499	765416	765830	12437	12846
ananassae	14	scaffold_13499	765846	766086	12095	12334
ananassae	14	scaffold_13499	768319	768516	11520	11717
ananassae	14	scaffold_13499	768562	768642	11427	11507
ananassae	15	scaffold_13767	1	353	13729	14081
ananassae	15	scaffold_13767	596	923	13159	13486
ananassae	15	scaffold_13767	1029	1256	12826	13053
ananassae	16	scaffold_2382	1	741	4459	5197
ananassae	16	scaffold_2382	616	879	5265	5530
ananassae	17	scaffold_3895	1	180	14740	14919
ananassae	17	scaffold_3895	1077	14129	1	13053
ananassae	17	scaffold_3895	14235	14562	13159	13486
ananassae	17	scaffold_3895	14805	15995	13729	14919
ananassae	18	scaffold_6800	150	1031	5302	6192
ananassae	18	scaffold_6800	742	1367	4982	5604
ananassae	19	scaffold_6801	21	227	6696	6903
ananassae	20	scaffold_6973	196	687	4098	4594
ananassae	21	scaffold_7577	147	1561	5233	6651
ananassae	22	scaffold_8129	1	1318	6640	7957
ananassae	23	scaffold_8644	1	3126	3531	6651
ananassae	24	scaffold_9074	3574	3751	7455	7632
ananassae	25	scaffold_9394	1	202	1563	1764
ananassae	25	scaffold_9394	173	1006	1786	2619
ananassae	25	scaffold_9394	941	1074	2565	2698
ananassae	26	scaffold_9532	2538	2769	568	800
ananassae	26	scaffold_9532	3564	3750	919	1108
persimilis	1	scaffold_1033	2791	3566	6526	7303
persimilis	1	scaffold_1033	3457	3855	6215	6610
persimilis	1	scaffold_1033	3851	4986	5079	6206
persimilis	1	scaffold_1033	4532	6109	3964	5534
persimilis	2	scaffold_10802	1	327	7077	7395
persimilis	2	scaffold_10802	279	1002	7350	8064
persimilis	3	scaffold_10912	1	989	3237	4224
persimilis	4	scaffold_10989	14	501	10056	10543
persimilis	4	scaffold_10989	459	834	9737	10109
persimilis	5	scaffold_12041	421	740	3002	3320
persimilis	5	scaffold_12041	622	820	2894	3098
persimilis	6	scaffold_122	89983	90181	13306	13505
persimilis	7	scaffold_1265	1601	4525	1687	4611
persimilis	8	scaffold_1388	1767	2126	8181	8540
persimilis	9	scaffold_179	738	1824	561	1652
persimilis	10	scaffold_1946	1	598	4568	5162
persimilis	10	scaffold_1946	395	1022	4095	4724
persimilis	10	scaffold_1946	1728	1891	8270	8433
persimilis	10	scaffold_1946	1904	2285	4568	4946
persimilis	10	scaffold_1946	2082	2709	4095	4724
persimilis	10	scaffold_1946	3415	4235	7614	8433
persimilis	11	scaffold_208	27452	28501	12259	13309
persimilis	12	scaffold_2251	193	2318	6261	8383
persimilis	12	scaffold_2251	3602	4288	4790	5476
persimilis	13	scaffold_2500	507	987	4925	5403
persimilis	14	scaffold_2851	509	685	7655	7831
persimilis	15	scaffold_2862	5124	5267	2358	2501
persimilis	16	scaffold_2922	35	733	202	900
persimilis	17	scaffold_3059	941	2307	4568	5930
persimilis	17	scaffold_3059	2104	2731	4095	4724
persimilis	18	scaffold_3233	157	424	12004	12273
persimilis	19	scaffold_3384	531	1404	4568	5436
persimilis	19	scaffold_3384	1201	1827	4095	4724
persimilis	20	scaffold_3511	1	705	12803	13506
persimilis	20	scaffold_3511	921	2125	13721	14930
persimilis	21	scaffold_3551	932	1243	88	404
persimilis	22	scaffold_3566	956	1523	5359	5930
persimilis	23	scaffold_3591	2030	2186	1	157
persimilis	24	scaffold_3763	1261	1404	7821	7964
persimilis	24	scaffold_3763	1339	1515	7655	7831
persimilis	25	scaffold_3935	1	1066	2629	3696
persimilis	25	scaffold_3935	1006	1780	4568	5335
persimilis	25	scaffold_3935	1577	2204	4095	4724
persimilis	26	scaffold_4135	14	325	886	1196
persimilis	27	scaffold_4658	1924	2080	12259	12416
persimilis	28	scaffold_4812	1	279	9378	9658
persimilis	28	scaffold_4812	358	535	9737	9914
persimilis	28	scaffold_4812	521	833	9934	10246
persimilis	28	scaffold_4812	827	1200	10282	10651
persimilis	28	scaffold_4812	1139	1950	10928	11739
persimilis	29	scaffold_4960	99	716	2517	3135
persimilis	30	scaffold_4991	1	762	1742	2501
persimilis	30	scaffold_4991	806	1477	2537	3202
persimilis	31	scaffold_5	688138	688278	9518	9658
persimilis	32	scaffold_51	217203	217394	2289	2476
persimilis	33	scaffold_5118	1	747	10982	11725
persimilis	34	scaffold_5250	1	445	313	757
persimilis	35	scaffold_5351	982	1211	4545	4771
persimilis	35	scaffold_5351	1023	1901	4619	5489
persimilis	36	scaffold_555	10	909	2729	3628
persimilis	36	scaffold_555	721	1284	3359	3922
persimilis	37	scaffold_5624	13	853	6592	7433
persimilis	37	scaffold_5624	666	1169	6261	6772
persimilis	37	scaffold_5624	1091	1838	4742	5485
persimilis	38	scaffold_579	1170	2512	10928	12273
persimilis	38	scaffold_579	2451	2824	10282	10651
persimilis	38	scaffold_579	2818	3130	9934	10246
persimilis	38	scaffold_579	3116	3293	9737	9914
persimilis	38	scaffold_579	3372	3701	9327	9658
persimilis	39	scaffold_5964	2	1765	10823	12584
persimilis	40	scaffold_6479	617	1013	1	404
persimilis	41	scaffold_6979	15	188	6243	6416
persimilis	41	scaffold_6979	226	1570	6488	7832
persimilis	42	scaffold_7022	6	144	8270	8408
persimilis	42	scaffold_7022	157	539	4568	4946
persimilis	42	scaffold_7022	336	1166	3895	4724
persimilis	42	scaffold_7022	1176	1560	3480	3864
persimilis	43	scaffold_7113	1	1469	1331	2791
persimilis	43	scaffold_7113	1356	1543	1237	1420
persimilis	44	scaffold_719	5104	9313	4745	8957
persimilis	45	scaffold_782	8	8204	1	8197
persimilis	46	scaffold_79	168421	169108	7853	8540
persimilis	47	scaffold_8396	1	550	6931	7477
persimilis	47	scaffold_8396	488	1343	6121	6978
persimilis	48	scaffold_8561	94	323	4545	4771
persimilis	48	scaffold_8561	199	1325	4670	5800
persimilis	49	scaffold_8635	604	1306	7498	8197
persimilis	50	scaffold_8991	1	1265	8007	9268
persimilis	51	scaffold_907	6526	6922	1	404
persimilis	52	scaffold_944	1236	3228	420	2418
persimilis	52	scaffold_944	3094	5573	2271	4736
persimilis	52	scaffold_944	5351	5624	4568	4837
persimilis	53	scaffold_9502	1	671	6488	7158
persimilis	53	scaffold_9502	709	1163	5959	6416
persimilis	54	scaffold_9599	1	965	7821	8777
persimilis	54	scaffold_9599	544	1076	7655	8184
willistoni	1	scf2_1100000000371	236	699	13013	13476
willistoni	2	scf2_1100000000452	635	1146	8458	8971
willistoni	3	scf2_1100000000523	1925	2001	14054	14130
willistoni	3	scf2_1100000000523	4539	5235	1	697
willistoni	4	scf2_1100000000616	262	506	10510	10760
willistoni	5	scf2_1100000000769	479	1143	12070	12735
willistoni	5	scf2_1100000000769	1208	1470	12784	13047
willistoni	5	scf2_1100000000769	4312	4643	13145	13476
willistoni	6	scf2_1100000001078	662	1213	6440	6993
willistoni	7	scf2_1100000001359	4064	4612	13748	14293
willistoni	8	scf2_1100000001398	1	719	7029	7747
willistoni	9	scf2_1100000001800	24	538	11218	11734
willistoni	10	scf2_1100000002667	5188	5501	5064	5378
willistoni	11	scf2_1100000003103	9439	10183	5188	5927
willistoni	12	scf2_1100000003177	632	1386	6573	7330
willistoni	12	scf2_1100000003177	2701	3816	4047	5161
willistoni	12	scf2_1100000003177	3816	7478	611	4266
willistoni	13	scf2_1100000003430	832	1712	7294	8174
willistoni	14	scf2_1100000003457	516	1018	14314	14822
willistoni	14	scf2_1100000003457	1220	1797	13719	14293
willistoni	15	scf2_1100000003569	1	195	12532	12727
willistoni	16	scf2_1100000004578	4663	5083	10580	10994
willistoni	17	scf2_1100000004583	50448	50832	12929	13314
willistoni	17	scf2_1100000004583	51322	52268	11339	12288
willistoni	18	scf2_1100000004618	1987	2204	8117	8332
willistoni	18	scf2_1100000004618	2153	2773	8589	9208
willistoni	18	scf2_1100000004618	2189	2384	8330	8525
willistoni	18	scf2_1100000004618	15531	15854	9322	9653
willistoni	19	scf2_1100000004682	4043	4413	8094	8465
willistoni	19	scf2_1100000004682	4367	4797	6697	7129
willistoni	19	scf2_1100000004682	9270	9394	6335	6460
willistoni	19	scf2_1100000004682	9367	9677	6007	6315
willistoni	19	scf2_1100000004682	12331	12836	4992	5492
willistoni	19	scf2_1100000004682	12430	12516	5623	5709
willistoni	20	scf2_1100000004728	18062	18198	4589	4725
willistoni	21	scf2_1100000004769	3398	3742	2753	3101
willistoni	21	scf2_1100000004769	3527	3818	2692	2987
willistoni	22	scf2_1100000004851	3930	4187	7064	7329
willistoni	22	scf2_1100000004851	4032	4320	7348	7650
willistoni	23	scf2_1100000004854	93318	93586	8223	8498
willistoni	24	scf2_1100000004887	251238	251356	10876	10994
willistoni	24	scf2_1100000004887	251436	251653	10510	10733
willistoni	25	scf2_1100000004887	533683	533903	10509	10733
willistoni	25	scf2_1100000004887	533931	534039	10353	10468
willistoni	26	scf2_1100000004909	11709322	11709562	7591	7829
willistoni	27	scf2_1100000004909	12023758	12024208	5127	5580
willistoni	28	scf2_1100000004921	4700806	4701209	10354	10757
willistoni	28	scf2_1100000004921	4700990	4701543	10546	11107
willistoni	29	scf2_1100000004928	148955	149140	1269	1453
willistoni	29	scf2_1100000004928	148988	149285	1321	1613
willistoni	29	scf2_1100000004928	149255	149536	1625	1914
willistoni	29	scf2_1100000004928	149509	149677	1965	2139
willistoni	29	scf2_1100000004928	149652	150776	2203	3320
willistoni	29	scf2_1100000004928	149685	150102	2184	2609
willistoni	29	scf2_1100000004928	162322	163056	7092	7828
willistoni	29	scf2_1100000004928	162908	163082	7747	7923
willistoni	29	scf2_1100000004928	167664	167916	6925	7177
willistoni	29	scf2_1100000004928	167756	168780	7031	8053
willistoni	29	scf2_1100000004928	169479	169613	14685	14821
willistoni	29	scf2_1100000004928	208113	208334	1	218
willistoni	29	scf2_1100000004928	208939	209077	688	826
willistoni	30	scf2_1100000004936	1083969	1085214	11797	13047
willistoni	31	scf2_1100000004943	45199	45560	7466	7833
willistoni	32	scf2_1100000004953	856301	857095	8223	9016
willistoni	33	scf2_1100000004953	1274689	1274933	10510	10760
willistoni	34	scf2_1100000004961	4236147	4236321	9733	9907
willistoni	34	scf2_1100000004961	4236367	4236475	9544	9653
willistoni	34	scf2_1100000004961	4236688	4237124	8673	9116
willistoni	34	scf2_1100000004961	4236944	4237140	8626	8821
willistoni	34	scf2_1100000004961	4243530	4244266	7913	8656
willistoni	34	scf2_1100000004961	4251961	4252322	7466	7833
willistoni	34	scf2_1100000004961	4255575	4255757	7029	7212
willistoni	34	scf2_1100000004961	4269466	4269586	6873	6993
willistoni	34	scf2_1100000004961	4269595	4269922	6524	6855
willistoni	34	scf2_1100000004961	4280274	4281053	4989	5764
willistoni	34	scf2_1100000004961	4281112	4281961	4023	4875
willistoni	34	scf2_1100000004961	4281732	4282071	3883	4216
willistoni	34	scf2_1100000004961	4282132	4282307	3674	3850
willistoni	34	scf2_1100000004961	4308516	4308714	3403	3597
willistoni	34	scf2_1100000004961	4308713	4308896	3198	3382
willistoni	34	scf2_1100000004961	4314798	4315332	2516	3045
willistoni	34	scf2_1100000004961	4315148	4315642	2079	2580
willistoni	34	scf2_1100000004961	4315335	4316410	1254	2339
willistoni	34	scf2_1100000004961	4316915	4317329	677	1086
willistoni	34	scf2_1100000004961	4317227	4317426	559	756
willistoni	34	scf2_1100000004961	4318247	4318594	94	439
willistoni	34	scf2_1100000004961	4667333	4667473	4294	4437
willistoni	34	scf2_1100000004961	4667886	4668136	4023	4267
willistoni	34	scf2_1100000004961	4668312	4668486	3674	3850
willistoni	35	scf2_1100000004963	2821782	2822527	6254	6993
willistoni	35	scf2_1100000004963	2823325	2823959	7563	8196
willistoni	36	scf2_1100000004966	76539	76718	12862	13047
willistoni	36	scf2_1100000004966	76884	77075	13230	13417
willistoni	37	scf2_1100000004966	132031	132185	13230	13383
willistoni	37	scf2_1100000004966	144637	144797	12880	13047
willistoni	37	scf2_1100000004966	144964	145118	13230	13383
willistoni	38	scf2_1100000004968	151436	151725	9844	10133
willistoni	39	scf2_1100000005263	783	1041	10049	10300
willistoni	40	scf2_1100000005344	494	1268	10786	11560
willistoni	41	scf2_1100000005419	1	477	14439	14915
willistoni	42	scf2_1100000005461	528	1266	94	828
willistoni	43	scf2_1100000005725	1	292	5208	5499
willistoni	44	scf2_1100000005844	1	617	7093	7709
willistoni	45	scf2_1100000005855	259	682	10354	10772
willistoni	45	scf2_1100000005855	442	1125	9732	10410
willistoni	46	scf2_1100000005909	163	787	1	625
willistoni	46	scf2_1100000005909	851	989	14054	14189
willistoni	46	scf2_1100000005909	980	1457	3966	4443
willistoni	47	scf2_1100000006101	289	519	14685	14915
willistoni	48	scf2_1100000006700	908	1316	5519	5927
willistoni	48	scf2_1100000006700	1348	1452	5995	6099
willistoni	49	scf2_1100000006704	17	555	10786	11324
willistoni	50	scf2_1100000007039	317	547	14685	14915
willistoni	50	scf2_1100000007039	599	1442	13789	14623
willistoni	51	scf2_1100000007655	575	622	7281	7329
willistoni	51	scf2_1100000007655	610	803	7064	7264
willistoni	51	scf2_1100000007655	648	936	7348	7650
willistoni	52	scf2_1100000008106	1	743	1762	2510
willistoni	52	scf2_1100000008106	739	1567	754	1582
willistoni	53	scf2_1100000008142	1	101	13376	13476
willistoni	53	scf2_1100000008142	344	922	13719	14297
willistoni	54	scf2_1100000008387	846	1414	9970	10540
willistoni	55	scf2_1100000009227	549	1412	5064	5927
willistoni	56	scf2_1100000009300	37	965	8094	9015
willistoni	56	scf2_1100000009300	869	1037	9484	9653
willistoni	56	scf2_1100000009300	1116	1576	9732	10192
willistoni	57	scf2_1100000009614	37	230	7064	7264
willistoni	57	scf2_1100000009614	218	265	7281	7329
willistoni	57	scf2_1100000009614	1034	1283	7348	7611
willistoni	58	scf2_1100000009820	859	1190	13145	13476
willistoni	59	scf2_1100000010141	680	1099	5995	6414
willistoni	60	scf2_1100000010248	1392	1484	8096	8191
willistoni	60	scf2_1100000010248	1480	1585	7946	8053
willistoni	60	scf2_1100000010248	1579	1640	7854	7917
willistoni	61	scf2_1100000010481	460	1183	605	1327
willistoni	62	scf2_1100000010970	793	1630	14054	14893
willistoni	63	scf2_1100000011614	45	881	12211	13047
willistoni	64	scf2_1100000012172	1	752	4086	4836
willistoni	64	scf2_1100000012172	580	1129	3717	4267
willistoni	65	scf2_1100000012460	721	1364	11825	12468
willistoni	66	scf2_1100000013316	13	870	5999	6853
willistoni	66	scf2_1100000013316	884	1187	5625	5925
willistoni	67	scf2_1100000013938	1	323	1328	1642
mojavensis	1	scaffold_1811	23377	24585	13694	14901
mojavensis	1	scaffold_1811	24811	25136	13142	13467
mojavensis	1	scaffold_1811	25243	25344	12934	13035
mojavensis	1	scaffold_1811	27468	27624	12784	12939
mojavensis	1	scaffold_1811	28599	30866	10536	12803
mojavensis	1	scaffold_1811	30846	31813	9540	10506
mojavensis	1	scaffold_1811	31945	36162	5187	9409
mojavensis	2	scaffold_2526	1416	1658	4349	4590
mojavensis	2	scaffold_2526	1482	1825	4169	4514
mojavensis	3	scaffold_2683	5201	5450	5053	5305
mojavensis	4	scaffold_3025	748	1178	2443	2866
mojavensis	4	scaffold_3025	2561	2925	2224	2581
mojavensis	4	scaffold_3025	2735	3066	2443	2766
mojavensis	4	scaffold_3025	3662	3836	2439	2611
mojavensis	4	scaffold_3025	4541	5212	1917	2581
mojavensis	4	scaffold_3025	5169	5546	1562	1939
mojavensis	4	scaffold_3025	5541	5767	1291	1518
mojavensis	4	scaffold_3025	6551	6814	1002	1268
mojavensis	4	scaffold_3025	10885	11047	13222	13382
mojavensis	4	scaffold_3025	11064	11111	13142	13189
mojavensis	4	scaffold_3025	11217	11396	12852	13035
mojavensis	4	scaffold_3025	11306	11377	12844	12914
mojavensis	4	scaffold_3025	11374	12116	12068	12810
mojavensis	4	scaffold_3025	12117	12880	11063	11832
mojavensis	4	scaffold_3025	12875	13310	10608	11035
mojavensis	4	scaffold_3025	13167	13424	10475	10728
mojavensis	5	scaffold_3426	1	519	8891	9409
mojavensis	5	scaffold_3426	651	4050	9540	12939
mojavensis	5	scaffold_3426	7070	7171	12934	13035
mojavensis	6	scaffold_3698	421	628	3970	4177
mojavensis	7	scaffold_3905	1	3743	4560	8304
mojavensis	8	scaffold_3905	8808	9050	4349	4590
mojavensis	8	scaffold_3905	8874	9416	3970	4514
mojavensis	8	scaffold_3905	10225	12884	1301	3954
mojavensis	8	scaffold_3905	12429	14162	1	1734
mojavensis	9	scaffold_3905	15567	17396	11206	13035
mojavensis	9	scaffold_3905	17503	17828	13142	13467
mojavensis	9	scaffold_3905	18054	18456	13694	14094
mojavensis	10	scaffold_466	8	195	3990	4177
mojavensis	11	scaffold_4738	1	5534	7500	13035
mojavensis	11	scaffold_4738	5641	5966	13142	13467
mojavensis	11	scaffold_4738	6193	7403	13694	14904
mojavensis	12	scaffold_5949	15	9192	1222	10400
mojavensis	13	scaffold_6411	31667	31936	2597	2866
mojavensis	13	scaffold_6411	35887	36148	2882	3143
mojavensis	13	scaffold_6411	43253	43766	3136	3651
mojavensis	13	scaffold_6411	43384	43752	3526	3891
mojavensis	13	scaffold_6411	43776	44035	3923	4181
mojavensis	14	scaffold_642	862	1105	4349	4590
mojavensis	14	scaffold_642	928	1272	4169	4514
mojavensis	15	scaffold_6473	16345715	16345953	14048	14284
mojavensis	15	scaffold_6473	16345824	16345942	14047	14165
mojavensis	16	scaffold_6482	1003126	1007301	5922	10104
mojavensis	16	scaffold_6482	1006996	1007516	4767	5290
mojavensis	17	scaffold_6491	350482	351018	10773	11309
mojavensis	17	scaffold_6491	351956	352270	10438	10752
mojavensis	17	scaffold_6491	359861	361469	8838	10447
mojavensis	17	scaffold_6491	361510	362416	7634	8541
mojavensis	17	scaffold_6491	363331	370038	914	7618
mojavensis	17	scaffold_6491	370016	371827	4896	6708
mojavensis	18	scaffold_6496	15311822	15311965	1308	1452
mojavensis	19	scaffold_6496	21114660	21115041	5346	5730
mojavensis	20	scaffold_6496	21683174	21683554	4345	4730
mojavensis	21	scaffold_6498	2581873	2582402	12505	13035
mojavensis	21	scaffold_6498	2582509	2582749	13142	13382
mojavensis	22	scaffold_6500	11050079	11050259	11209	11389
mojavensis	23	scaffold_6680	17955374	17955570	2199	2394
mojavensis	24	scaffold_6842	5	4746	1	4742
virilis	1	scaffold_10212	113	596	14091	14573
virilis	2	scaffold_10307	2158	2938	3912	4699
virilis	2	scaffold_10307	2327	3811	3034	4524
virilis	2	scaffold_10307	3743	4121	2688	3066
virilis	2	scaffold_10307	4083	4473	2280	2673
virilis	3	scaffold_10318	255	3004	1	2751
virilis	3	scaffold_10318	3780	5561	3492	5276
virilis	4	scaffold_10417	20	884	2428	3287
virilis	5	scaffold_10417	2929	3663	5411	6141
virilis	6	scaffold_10604	546	914	3238	3600
virilis	6	scaffold_10604	787	1165	3348	3725
virilis	7	scaffold_10725	1	1318	7679	8997
virilis	8	scaffold_11619	1	2079	6561	8639
virilis	9	scaffold_11755	28	559	4200	4730
virilis	10	scaffold_12113	1001	1422	6580	7009
virilis	10	scaffold_12113	2907	3257	4793	5141
virilis	10	scaffold_12113	3362	3769	4324	4730
virilis	10	scaffold_12113	3756	4303	3764	4308
virilis	11	scaffold_12113	5865	7686	359	2190
virilis	12	scaffold_12114	1	1248	4991	6238
virilis	13	scaffold_1221	1	744	9507	10254
virilis	13	scaffold_1221	810	1339	8921	9449
virilis	14	scaffold_12391	3443	3591	1	149
virilis	15	scaffold_12528	26	748	7500	8222
virilis	15	scaffold_12528	731	1345	6561	7173
virilis	15	scaffold_12528	1472	2256	5649	6434
virilis	16	scaffold_12729	4283	4434	390	541
virilis	16	scaffold_12729	8573	9117	2077	2629
virilis	16	scaffold_12729	10825	11189	4329	4696
virilis	16	scaffold_12729	11188	11392	4830	5030
virilis	16	scaffold_12729	11618	12182	2987	3557
virilis	16	scaffold_12729	11973	12431	3391	3850
virilis	16	scaffold_12729	12197	12511	3621	3940
virilis	16	scaffold_12729	12544	13101	3996	4554
virilis	17	scaffold_12729	22518	22722	5281	5481
virilis	18	scaffold_12736	1553	1970	10369	10785
virilis	18	scaffold_12736	2922	5023	4052	6157
virilis	18	scaffold_12736	4878	5298	3745	4168
virilis	18	scaffold_12736	5338	6974	4797	6434
virilis	18	scaffold_12736	7147	7714	4052	4622
virilis	18	scaffold_12736	7569	8353	3382	4168
virilis	18	scaffold_12736	8029	8437	6028	6434
virilis	18	scaffold_12736	8224	8449	5991	6221
virilis	18	scaffold_12736	9164	10152	4836	5823
virilis	18	scaffold_12736	9511	10665	4327	5492
virilis	18	scaffold_12736	10467	10936	4051	4524
virilis	18	scaffold_12736	11035	11578	3308	3850
virilis	18	scaffold_12736	15712	15983	4836	5112
virilis	18	scaffold_12736	16084	16470	4327	4724
virilis	18	scaffold_12736	16272	16742	4051	4524
virilis	18	scaffold_12736	16838	16979	3800	3938
virilis	18	scaffold_12736	16959	17492	3308	3845
virilis	19	scaffold_12748	273	410	1	138
virilis	19	scaffold_12748	404	836	169	601
virilis	20	scaffold_12790	209097	209375	13187	13464
virilis	20	scaffold_12790	209464	209882	12680	13098
virilis	21	scaffold_12826	3649	3871	280	498
virilis	22	scaffold_12826	7949	8283	12441	12768
virilis	23	scaffold_12875	10532820	10532974	1	155
virilis	24	scaffold_12885	7074	7560	14455	14948
virilis	24	scaffold_12885	7412	7549	14440	14576
virilis	25	scaffold_12885	41262	42159	2781	3685
virilis	25	scaffold_12885	41717	42636	2179	3098
virilis	25	scaffold_12885	42624	42875	683	934
virilis	25	scaffold_12885	42828	43104	441	715
virilis	26	scaffold_12912	4560	4892	11562	11889
virilis	27	scaffold_12912	37861	38313	4052	4510
virilis	27	scaffold_12912	37893	38052	4051	4210
virilis	28	scaffold_12912	40661	40888	280	507
virilis	29	scaffold_12912	44959	45150	8359	8551
virilis	29	scaffold_12912	45114	46158	8629	9677
virilis	29	scaffold_12912	46908	47252	9694	10046
virilis	29	scaffold_12912	80770	81020	12243	12488
virilis	29	scaffold_12912	80772	81199	12284	12706
virilis	29	scaffold_12912	82134	82235	539	641
virilis	29	scaffold_12912	82255	82402	4582	4730
virilis	30	scaffold_12929	549448	549664	1	217
virilis	30	scaffold_12929	551024	551149	2511	2636
virilis	30	scaffold_12929	551845	552555	1111	1827
virilis	30	scaffold_12929	558243	558845	1784	2385
virilis	31	scaffold_12934	2757	3099	10087	10433
virilis	31	scaffold_12934	4602	5202	8629	9234
virilis	31	scaffold_12934	5166	5392	8324	8551
virilis	31	scaffold_12934	5757	6677	7152	8076
virilis	31	scaffold_12934	6616	7223	6574	7179
virilis	31	scaffold_12934	6852	7454	6561	7157
virilis	31	scaffold_12934	7580	8029	5976	6434
virilis	31	scaffold_12934	7854	8299	5702	6145
virilis	32	scaffold_12934	38629	38761	10611	10748
virilis	32	scaffold_12934	38639	39181	10137	10686
virilis	32	scaffold_12934	39122	39237	10078	10195
virilis	33	scaffold_12936	603070	603454	6818	7205
virilis	33	scaffold_12936	604819	605279	5977	6434
virilis	33	scaffold_12936	612434	613038	4123	4730
virilis	33	scaffold_12936	614426	614890	3348	3815
virilis	33	scaffold_12936	614763	615812	2554	3600
virilis	33	scaffold_12936	615624	616988	1269	2641
virilis	33	scaffold_12936	615631	615753	2526	2648
virilis	33	scaffold_12936	616702	618154	1	1455
virilis	33	scaffold_12936	619668	619864	4528	4730
virilis	33	scaffold_12936	619734	620550	3828	4658
virilis	33	scaffold_12936	620289	621027	3348	4089
virilis	33	scaffold_12936	620900	621807	2688	3600
virilis	33	scaffold_12936	621767	622192	2247	2673
virilis	33	scaffold_12936	625731	626335	4123	4730
virilis	33	scaffold_12936	627718	628130	4148	4567
virilis	33	scaffold_12936	628086	628862	3399	4168
virilis	33	scaffold_12936	628702	628896	3348	3541
virilis	33	scaffold_12936	628714	629677	2688	3651
virilis	33	scaffold_12936	629637	632204	107	2673
virilis	34	scaffold_12954	231826	234949	1607	4730
virilis	34	scaffold_12954	235044	239699	4793	9449
virilis	34	scaffold_12954	262058	265937	1	3879
virilis	35	scaffold_12954	473108	474076	9759	10734
virilis	35	scaffold_12954	474050	474603	9104	9651
virilis	35	scaffold_12954	474606	475280	9759	10439
virilis	35	scaffold_12954	475254	476155	8750	9651
virilis	35	scaffold_12954	475983	476284	8602	8903
virilis	36	scaffold_12954	2008716	2009150	6563	7009
virilis	36	scaffold_12954	2009235	2010870	4793	6434
virilis	36	scaffold_12954	2010989	2011396	4324	4730
virilis	36	scaffold_12954	2011414	2012766	2880	4235
virilis	36	scaffold_12954	2012593	2014057	1792	3262
virilis	36	scaffold_12954	2013937	2014198	1645	1905
virilis	37	scaffold_12961	237396	237870	8667	9143
virilis	38	scaffold_12964	50	2131	7058	9143
virilis	39	scaffold_12967	354472	354564	1421	1513
virilis	39	scaffold_12967	354567	354677	1549	1659
virilis	39	scaffold_12967	406499	406572	1440	1513
virilis	39	scaffold_12967	406579	406724	1553	1697
virilis	40	scaffold_13045	139681	139902	280	511
virilis	40	scaffold_13045	139892	140120	554	779
virilis	40	scaffold_13045	140019	141265	750	1990
virilis	40	scaffold_13045	141138	141487	2289	2641
virilis	40	scaffold_13045	141247	141941	2434	3131
virilis	40	scaffold_13045	141618	142466	2871	3721
virilis	40	scaffold_13045	142476	143271	3745	4544
virilis	40	scaffold_13045	149983	150478	4793	5290
virilis	40	scaffold_13045	150954	151085	5433	5567
virilis	40	scaffold_13045	151029	151833	5626	6434
virilis	40	scaffold_13045	151713	154034	6563	8880
virilis	40	scaffold_13045	154054	154245	8670	8862
virilis	40	scaffold_13045	154093	154991	8788	9679
virilis	40	scaffold_13045	155050	155862	11078	11889
virilis	40	scaffold_13045	155925	156633	11942	12648
virilis	41	scaffold_13047	5239317	5239472	1571	1725
virilis	42	scaffold_13050	1126172	1126536	1961	2326
virilis	43	scaffold_13050	2361884	2365846	1701	5659
virilis	44	scaffold_13050	2407777	2409321	10815	12360
virilis	45	scaffold_13161	648	1841	13756	14948
virilis	46	scaffold_13242	664	1028	1961	2326
virilis	47	scaffold_13274	103082	103367	1852	2133
virilis	48	scaffold_13324	799987	800418	390	821
virilis	48	scaffold_13324	800432	802577	972	3124
virilis	48	scaffold_13324	802338	804164	2905	4730
virilis	48	scaffold_13324	804221	804941	4801	5517
virilis	48	scaffold_13324	804471	805830	5081	6433
virilis	48	scaffold_13324	805958	809321	6561	9926
virilis	48	scaffold_13324	809228	809413	9857	10046
virilis	48	scaffold_13324	809437	809467	10073	10104
virilis	48	scaffold_13324	812189	812765	10107	10687
virilis	48	scaffold_13324	812638	814803	10590	12762
virilis	48	scaffold_13324	814808	815081	12820	13094
virilis	48	scaffold_13324	814869	815060	12905	13097
virilis	48	scaffold_13324	827061	827181	13266	13386
virilis	48	scaffold_13324	827216	827328	13401	13513
virilis	49	scaffold_206	275	587	4797	5112
virilis	49	scaffold_206	770	1059	4327	4622
virilis	49	scaffold_206	852	1330	4051	4532
virilis	50	scaffold_291	751	982	14717	14948
virilis	51	scaffold_362	4	514	1	512
virilis	52	scaffold_402	1	1191	2688	3879
virilis	53	scaffold_4727	4542	10802	4767	11031
virilis	53	scaffold_4727	10859	15587	1	4730
virilis	54	scaffold_4727	16617	16848	14717	14948
virilis	55	scaffold_4730	1	4841	7638	12479
virilis	56	scaffold_5617	120	929	8425	9234
virilis	57	scaffold_5826	4729	5641	11708	12617
virilis	57	scaffold_5826	5768	7153	9954	11339
virilis	58	scaffold_6974	12	10374	3149	13513
virilis	58	scaffold_6974	10617	11116	13756	14254
virilis	59	scaffold_9476	3680	3894	10937	11147
grimshawi	1	scaffold_14624	1040151	1040358	5244	5445
grimshawi	2	scaffold_15110	18795597	18795741	8618	8762
grimshawi	3	scaffold_15126	5058091	5058191	12746	12844
grimshawi	3	scaffold_15126	5058190	5058325	12866	12998
grimshawi	4	scaffold_15252	741046	741280	12327	12565
grimshawi	5	scaffold_15252	5983804	5983959	9930	10085
grimshawi	6	scaffold_15252	16959581	16959840	8582	8847
grimshawi	7	scaffold_3101	8	211	14673	14874
grimshawi	7	scaffold_3101	1233	14233	1	13001
grimshawi	7	scaffold_3101	14332	14775	13100	13543
grimshawi	7	scaffold_3101	14885	15315	13653	14083
grimshawi	8	scaffold_8280	1	1036	1427	2462
grimshawi	8	scaffold_8280	2509	3454	4672	5618
grimshawi	9	scaffold_9397	6427	6582	9930	10085
