# Supplementary material for: Mitochondrial Pseudogenes in the Nuclear Genomes of Drosophila
Source: PLoS One. 2012 Mar 7;7(3):e32593. doi: 10.1371/journal.pone.0032593 (PMC3296715; doi:10.1371/journal.pone.0032593)
Supplement: Table S2 — List of paralogous numts within each species. Each row represents a paralog set. (XLS) [file pone.0032593.s002.xls]

## Sheet: paralogs
Table S2: List of paralogous numts within each species. Each row represents a paralog set.
species	paralogous annotation #s
sechellia	6,19,23
sechellia	9,12
yakuba	3,9
erecta	6,20
erecta	3,5,15
erecta	2,9,10
ananassae	1,21,23
persimilis	35,44,48
persimilis	12,13,37,41,53
persimilis	10,17,22,42
persimilis	14,19,24,54
persimilis	7,25,30,52
persimilis	18,28,38
persimilis	2,49
willistoni	4,16,24,25,33
willistoni	7,14,50,53
willistoni	48,55
willistoni	22,51,55,57
willistoni	41,47,62
willistoni	23,32
mojavensis	1,5,7,9,17
mojavensis	6,10
virilis	21,51
virilis	2,6,10,11,12,14,16,18,23,25,29,30,31,33,34,36,40,43,48,49,52
virilis	42,46
virilis	21,51
grimshawi	5,9
