# Supplementary material for: Mitochondrial Pseudogenes in the Nuclear Genomes of Drosophila
Source: PLoS One. 2012 Mar 7;7(3):e32593. doi: 10.1371/journal.pone.0032593 (PMC3296715; doi:10.1371/journal.pone.0032593)
Supplement: Table S3 — List of orthologous numts between species. Each row represents an ortholog set, and each cell is an individual numt or a group of paralogous numts. (XLS) [file pone.0032593.s003.xls]

## Sheet: orthologs
Table S3: List of orthologous numts between species. Each row represents an ortholog set, and each cell is an individual numt or a group of paralogous numts.
	melanogaster	simulans	sechellia	yakuba	erecta
ortholog set 1:	3	4	6,19,23
ortholog set 2:		3	10
ortholog set 3:			9,12	3,9
ortholog set 4:				4	2,9,10
